# Supplementary material for: The first familial NSD2 cases with a novel variant in a Chinese father and daughter with atypical WHS facial features and a 7.5-year follow-up of growth hormone therapy
Source: BMC Med Genomics. 2020 Dec 4;13:181. doi: 10.1186/s12920-020-00831-9 (PMC7716467; doi:10.1186/s12920-020-00831-9)
Supplement: Supplementary file 1 — Additional file 1: Table S1. Clinical manifestation comparison in WHS patients and NSD2 truncating mutation cases. [file 12920_2020_831_MOESM1_ESM.xlsx]

## Sheet: Sheet1
Supplemental Table 1 Clinical manifestation comparison in WHS patients and NSD2 truncating mutation cases
Case	WHS Cases	Our Case 1	Our Case 2	Derar Case 1	Derar Case 2	Lozier Case	Boczek Case	Barrie Case 1	Barrie Case 2	Barrie Case 3	Jiang Case	Percentage
Sex		Female	Male	Female	Male	Male	Female	Male	Male	Female	Male
HGVS cDNA		c.1577dupG	c.1577dupG	c.2518+1G>A	c.2803C>T	c.3412C>T	c.1676_1679del	c.708G>A	c.1569dupG	c.793C>T	c.4029_4030insAA
HGVS Protein		p.Asn527Lysfs*14	p.Asn527Lysfs*14	NA	p.Arg935*	p.Arg1138*	p.Arg559Thrfs*38	p.Trp236*	p.Lys524Glufs*17	p.Gln265*	p.Glu1344Lysfs*49
Mutation origin		paternal	de novo	de novo	de novo	de novo	de novo	de novo	de novo	de novo	de novo
Typical facial features (see detaled feathers below)	>75%	Yes	Yes	Yes	Yes	Yes	Yes	Yes	Yes	Yes	Yes	100% (10/10)
Microcephaly		Yes	No	Yes	Yes	Yes	No	Yes	Yes	No	No	60% (6/10)
Prominent glabella		No	No	No	No	Yes	No	NA	NA	NA	Yes	29% (2/7)
Short philtrum		No	No	Yes	Yes	No	No	NA	NA	NA	Yes	43% (3/7)
Micrognathia		No	No	Yes	Yes	No	Yes	NA	NA	NA	Yes	57% (4/7)
High forehead		No	No	No	No	Yes	No	Yes	NA	NA	No	25% (2/8)
Ear abnormal		Yes	Yes	Yes	Yes	Yes	Yes	Yes	NA	NA	No	88% (7/8)
Strabismus		No	Yes	NA	NA	No	No	NA	NA	NA	NA	25% (1/4)
Hypertelorism		Yes	Yes	Yes	No	Yes	Yes	NA	NA	NA	Yes	86% (6/7)
Epicanthal folds		No	Yes	No	No	Yes	Yes	NA	NA	NA	Yes	57% (4/7)
Exophthalmos		No	No	No	No	No	No	NA	NA	NA	NA	0% (0/6)
Ptosis		No	No	No	No	No	No	NA	NA	NA	NA	0% (0/6)
Nystagmus		No	No	No	NA	NA	NA	NA	NA	NA	NA	0% (0/3)
Iris coloboma		No	No	NA	NA	NA	NA	NA	NA	NA	NA	0% (0/2)
Corectopia		No	No	NA	NA	NA	NA	NA	NA	NA	NA	0% (0/2)
High-arched eyebrows		Yes	Yes	Yes	No	Yes	Yes	NA	NA	NA	Yes	86% (6/7)
Wide nasal bridge		Yes	Yes	Yes	Yes	Yes	No	NA	Yes	NA	Yes	86% (6/7)
Beaked nose		No	No	No	No	No	No	NA	NA	NA	No	0% (0/7)
Cleft lip		No	No	No	No	No	No	NA	NA	NA	No	0% (0/7)
Cleft palate		No	No	No	No	No	No	NA	NA	NA	No	0% (0/7)
Downturned corners of mouth		No	Yes	Yes	Yes	No	No	NA	NA	NA	Yes	57% (4/7)
Abnormal teeth		Yes	Yes	Yes	Yes	Yes	No	NA	NA	NA	Yes	86% (6/7)
Webbed neck		No	No	No	No	No	No	NA	NA	NA	No	0% (0/7)
Intrauterine/postnatal growth retardation	>75%	Yes	No	Yes	Yes	No	Yes	Yes	Yes	Yes	Yes	80% (8/10)
Intellectual disability/Developmental delay	>75%	Yes	Yes	Yes	Yes	Yes	Yes	Yes	Yes	Yes	Yes	100% (10/10)
Hypotonia	>75%	No	No	Yes	Yes	Yes	Yes	Yes	Yes	Yes	Yes	80% (8/10)
Decreased muscle bulk	>75%	No	No	No	No	NA	NA	NA	NA	NA	NA	0% (0/4)
Seizures and/or distinctive EEG abnormalities	>75%	No	Yes	No	No	No	No	No	No	NA	No	11% (1/9)
Feeding difficulties	>75%	No	No	Yes	Yes	NA	Yes	Yes	Yes	Yes	Yes	78% (7/9)
Skin changes (hemangioma; marble/dry skin)	50%-75%	No	No	No	No	NA	NA	NA	Yes	NA	NA	20% (1/5)
Skeletal anomalies	50%-75%	Yes	No	No	No	Yes	NA	NA	NA	NA	Yes	50% (3/6)
Craniofacial asymmetry	50%-75%	No	No	Yes	Yes	No	No	NA	NA	NA	No	29% (2/7)
Antibody deficiency	50%-75%	NA	NA	NA	NA	NA	No	No	No	NA	NA	0% (0/3)
Hearing loss	25%-50%	No	No	No	Yes	NA	NA	NA	NA	NA	NA	25% (1/4)
Heart defects	25%-50%	No	No	No	No	NA	No	NA	NA	NA	No	0% (0/6)
Eye/optic nerve anomalies	25%-50%	No	No	No	No	NA	NA	NA	NA	NA	NA	0% (0/4)
Genitourinary tract anomalies	25%-50%	No	No	No	No	NA	NA	No	Yes	NA	No	17% (1/6)
Structural brain anomalies	25%-50%	No	No	No	No	NA	NA	Yes	No	NA	No	14% (1/7)
Stereotypies (hand washing/flapping, rocking)	25%-50%	No	No	No	No	NA	Yes	NA	NA	Yes	NA	33% (2/6)
Liver anomalies	<25%	No	No	No	No	Yes	NA	No	NA	NA	No	14% (1/7)
Gallbladder anomalies	<25%	No	No	No	No	NA	NA	NA	NA	NA	No	0% (0/5)
Gut anomalies	<25%	No	No	No	No	NA	Yes	NA	NA	NA	No	17% (1/6)
Diaphragm anomalies	<25%	No	No	No	No	NA	NA	NA	NA	NA	No	0% (0/5)
Esophagus anomalies	<25%	No	No	No	No	NA	Yes	NA	NA	NA	No	17% (1/6)
Lung anomalies	<25%	No	No	No	No	NA	No	NA	NA	NA	No	0% (0/6)
Aorta anomalies	<25%	No	No	No	No	NA	NA	NA	NA	NA	No	0% (0/5)
WHS: Wolf-Hirschhorn syndrome; HGVS: human genome variation society; NA: Not Available
