# Supplementary material for: The first familial NSD2 cases with a novel variant in a Chinese father and daughter with atypical WHS facial features and a 7.5-year follow-up of growth hormone therapy
Source: BMC Med Genomics. 2020 Dec 4;13:181. doi: 10.1186/s12920-020-00831-9 (PMC7716467; doi:10.1186/s12920-020-00831-9)
Supplement: Supplementary file 2 — Additional file 2: Table S2. GH therapy outcome of the proband. [file 12920_2020_831_MOESM2_ESM.xlsx]

## Sheet: Sheet1
Supplemental Table 2 GH therapy outcome of the proband
Age (y)	Height (cm)	Weight (kg)	BMI	HC (cm)	Ht-SDS	GV (cm/y)	BA(y)	Tannar stage
5.18356	99.5	11.7	11.8179	NA	-2.25	NA	5	Breast TannerⅠ
5.25479	100.8	12.1	11.9087	NA	-2.24	NA	NA	NA
5.4274	102.5	13.5	12.8495	NA	-1.83	NA	NA	NA
5.67671	105.7	13.6	12.1728	NA	-1.81	NA	5~6	NA
5.92603	109.2	13.9	11.6565	46.1	-1	NA	NA	NA
6.16986	112	14.6	11.639	46.6	-1	12.5	6	NA
6.42466	113.1	15.5	12.1173	NA	-0.76	NA	NA	NA
6.67397	116	15.4	11.4447	46.6	-0.72	NA	6	NA
6.92329	118.6	15.7	11.1617	46.6	-0.17	NA	NA	NA
7.16986	120.5	16.3	11.2257	46.7	-0.41	8.5	7	NA
7.70411	124.1	17.8	11.5578	NA	-0.29	NA	8	NA
8.16438	127.1	18.7	11.5758	NA	-0.26	6.6	8	NA
8.66301	130	20.1	11.8935	NA	-0.24	NA	9	NA
9.16164	132.6	19.7	11.2042	NA	-0.26	5.5	9~10	NA
9.66027	135.8	22.3	12.0922	NA	-0.2	NA	10	NA
10.1589	139.5	23.1	11.8704	NA	-0.1	6.9	NA	NA
10.6575	143.1	25.4	12.4038	NA	-0.03	NA	NA	Breast TannerⅡ, Pubic hairⅠ
11.1562	146.4	26.3	12.2708	NA	-0.03	6.9	NA	NA
12.0*	149	28	12.612	NA	-0.11	NA	12~13	Breast Tanner Ⅲ, Pubic hairⅠ
12.6877	152	30.5	13.2885	NA	-0.42	NA	NA	Breast Tanner Ⅲ, Pubic hairⅠ, menarche
HC: head circumference; Ht-SDS: height Standard Deviation Score; GV: growth velocity; BA: bone age; NA: no data; *: GH therapy was discontinued at the age of 12
