# Supplementary material for: The first familial NSD2 cases with a novel variant in a Chinese father and daughter with atypical WHS facial features and a 7.5-year follow-up of growth hormone therapy
Source: BMC Med Genomics. 2020 Dec 4;13:181. doi: 10.1186/s12920-020-00831-9 (PMC7716467; doi:10.1186/s12920-020-00831-9)
Supplement: Supplementary file 3 — Additional file 3: Table S3. Growth hormone therapy of previously repoerted Wolf-Hirschhorn syndrome cases. [file 12920_2020_831_MOESM3_ESM.xlsx]

## Sheet: Sheet1
Supplemental Table 3 Growth hormone therapy of previously repoerted Wolf-Hirschhorn syndrome cases
Case number	deletion size (Mb)	Sex	Age before therapy (y)	Height before therapy	GH stimulation test	BA before therapy (y)	GH therapy duration	Height after therapy	BA after therapy (y)
Austin case1	3.7	female	3.5	81 cm (−4.6 SDS)	normal	1.2	5.5 years	125 cm (−1.64 SDS)	NA
Austin case2	NA	female	2.6	84 cm (−3.4 SDS)	normal	2	3.5 years	102 cm (−2.1 SDS)	NA
Siew case	NA	female	3.7	83.3 cm (−3.81 SDS)	normal	NA	7.5 years	133 cm (10th centile)	13.5
Andersen case1	0.377	female	1.3	<-2 SD	NA	delayed	1.2 years	5th–10th centile	NA
Lindeman-Kusse case1	NA	female	6.3	94.0 cm (-5.3 SDS)	normal	2	3 years	123.5 cm (-2.39 SDS)	8.3
GH: growth hormone; BA: bone age
